# Supplementary material for: Effects of Dietary Supplementation with Glutamate and Aspartate on Diquat-Induced Oxidative Stress in Piglets
Source: PLoS One. 2015 Apr 15;10(4):e0122893. doi: 10.1371/journal.pone.0122893 (PMC4398417; doi:10.1371/journal.pone.0122893)
Supplement: S1 Dataset — (XLSX) [file pone.0122893.s001.xlsx]

## Sheet: Sheet1
															organ weight g					Organ relative index
						feed intake														g/kg BW
						d1	d2	d3	d4	d5	d6	d7	average		Heart	Liver	Spleen	Kidney	bw	Heart	Liver	Spleen	Kidney
	Initial body weight (kg)	Final body weight (kg)		Average daily weight gain (kg)															kg
control	7.4	9.3	1.9	0.271429		451.9	907.8	1157.2	951.3	812.6	727.8	375.8	769.2		41.9	239.3	18.1	43.6	9.3	4.50538	25.7312	1.94624	4.68817
	8.75	10.85	2.1	0.3		475.3	332.5	440.1	476.8	576.2	558	510.2	481.3		49.2	280.3	23.5	53.4	10.85	4.53456	25.8341	2.1659	4.92166
	9.4	11.9	2.5	0.357143		231.8	325.7	312.4	621.2	666.4	579.6	471.9	458.429		55.7	345.9	23.6	72.2	11.9	4.68067	29.0672	1.98319	6.06723
	10.55	11.75	1.2	0.171429		539	510.2	451.8	533.2	396.4	375.7	371.3	453.943		59.1	314.8	25.6	60.3	11.75	5.02979	26.7915	2.17872	5.13191
	10.9	13	2.1	0.3		622.9	724.1	605	648	583.1	842	729.3	679.2		60.3	338	25.7	62	13	4.63846	26	1.97692	4.76923
	12.25	16	3.75	0.535714		854.3	802.7	833.3	866.7	909.3	794.1	744.8	829.314		95.8	434.9	30.1	89.5	16	5.9875	27.1812	1.88125	5.59375
	9.875	12.1333	2.25833	0.322619		529.2	600.5	633.3	682.867	657.333	646.2	533.883	611.898		60.3333	325.533	24.4333	63.5	12.1333	4.89606	26.7675	2.02204	5.19533
	1.56864	2.06472	0.772667	0.110381		187.924	225.864	285.341	171.14	167.261	159.298	151.932	153.895		17.0519	60.7299	3.57662	14.504	2.06472	0.517234	1.15432	0.111324	0.489324
diquat	8.15	7	-1.15	-0.164286		380.3	740	431.3	550.5	409.2	566.2	445.4	503.271		59.4	230.9	11.7	54.2	7	8.48571	32.9857	1.67143	7.74286
	8.6	7.35	-1.25	-0.178571		2.4	0	0	32.7	74.1	157.9	141.7	58.4		54.2	222.8	35.6	63.6	7.35	7.37415	30.3129	4.84354	8.65306
	9.45	9	-0.45	-0.0642857		0.4	8.8	138	307.7	408.4	320.8	485.8	238.557		59.2	248.7	16.4	52.9	9	6.57778	27.6333	1.82222	5.87778
	10.1	10.3	0.2	0.0285714		86.4	171.5	70.7	248.6	369.3	510.8	498.8	279.443		45.7	340.5	23.3	60.6	10.3	4.43689	33.0583	2.26214	5.8835
	10.9	10.7	-0.2	-0.0285714		0	261.3	256.1	247.1	250.6	259.8	415	241.414		57.2	320.1	22.3	53.2	10.7	5.34579	29.9159	2.08411	4.97196
	12.2	14.3	2.1	0.3		282.8	634.7	711.4	774.5	892.7	1027.8	835.2	737.014		68.9	441.7	23.9	78.6	14.3	4.81818	30.8881	1.67133	5.4965
	9.9	9.775	-0.125	-0.0178571		125.383	302.717	267.917	360.183	400.717	473.883	470.317	343.017		57.4333	300.783	22.2	60.5167	9.775	6.17309	30.799	2.39246	6.43761
	1.37143	2.44229	1.11682	0.159546		151.519	288.209	241.89	239.136	249.125	284.552	202.427	218.784		6.91199	76.9045	7.38873	9.01821	2.44229	1.44275	1.86777	1.11691	1.30806
glu	8.2	7.6	-0.6	-0.0857143		20	134.2	116.9	261.7	391.1	383.1	392.3	242.757		66.3	287.8	15.5	58.8	7.6	8.72368	37.8684	2.03947	7.73684
	8.55	10.05	1.5	0.214286		1	557.9	386.4	421.7	503.2	434.9	563.1	409.743		57.3	326.7	22.4	61	10.05	5.70149	32.5075	2.22886	6.06965
	9.5	9.35	-0.15	-0.0214286		158.6	82.4	210.6	331.6	529.3	531.2	596.3	348.571		59.9	328.1	19.4	70.8	9.35	6.40642	35.0909	2.07487	7.57219
	10	9.35	-0.65	-0.0928571		117.7	361.5	298.5	309.5	219.7	284.8	271.5	266.171		49.2	276.2	29.3	60.9	9.35	5.26203	29.5401	3.13369	6.51337
	11.45	10.85	-0.6	-0.0857143		10.4	221.8	266.4	189	309.2	281.5	404	240.329		62.1	262.8	23.7	53.4	10.85	5.7235	24.2212	2.18433	4.92166
	12.2	11.95	-0.25	-0.0357143		163.5	94.6	207.1	436.2	624.4	670.3	577.2	396.186		57	371.4	20.6	58.3	11.95	4.76987	31.0795	1.72385	4.87866
	9.98333	9.85833	-0.125	-0.0178571		78.5333	242.067	247.65	324.95	429.483	430.967	467.4	317.293		58.6333	308.833	21.8167	60.5333	9.85833	6.09783	31.7179	2.23084	6.28206
	1.4453	1.35475	0.750972	0.107282		69.8137	169.951	83.9657	86.123	137.441	137.44	119.629	70.5241		5.25727	37.0392	4.22509	5.23821	1.35475	1.27473	4.30466	0.434989	1.13282
asp	8.5	7.9	-0.6	-0.0857143		0.4	161.8	186.5	169.5	160	235.4	183.1	156.671		72.6	186.9	15.1	50.3	7.9	9.18987	23.6582	1.91139	6.36709
	8.5	7.3	-1.2	-0.171429		36.8	230.8	31.7	30.7	210.4	234.4	208.7	140.5		58.9	254	18.5	45.6	7.3	8.06849	34.7945	2.53425	6.24658
	9.5	9.6	0.1	0.0142857		1.8	156.9	148	242.7	255.9	266.5	438.5	215.757		52.4	252.1	20.4	48.1	9.6	5.45833	26.2604	2.125	5.01042
	9.6	8.4	-1.2	-0.171429		14.6	269.7	448.8	625.3	702.6	306.6	435.9	400.5		40.7	191	15.7	42.5	8.4	4.84524	22.7381	1.86905	5.05952
	11.6	10.35	-1.25	-0.178571		181.6	34.6	0.2	6.5	6.4	383.8	761.9	196.429		65.3	332.4	20.8	68.4	10.35	6.30918	32.1159	2.00966	6.6087
	11.75	9.35	-2.4	-0.342857		358.3	777.3	291.3	309.8	579.9	183.6	508.8	429.857		40.8	248.5	20.8	68.2	9.35	4.36364	26.5775	2.2246	7.29412
	9.90833	8.81667	-1.09167	-0.155952		98.9167	271.85	184.417	230.75	319.2	268.383	422.817	256.619		55.1167	244.15	18.55	53.85	8.81667	6.37246	27.6908	2.11232	6.09774
	1.32175	1.04589	0.755213	0.107888		131.796	237.621	152.704	206.608	242.897	63.5296	194.121	115.093		11.8594	48.4247	2.36555	10.4895	1.04589	1.7331	4.36121	0.223935	0.821306
