# Supplementary material for: Effects of Dietary Supplementation with Glutamate and Aspartate on Diquat-Induced Oxidative Stress in Piglets
Source: PLoS One. 2015 Apr 15;10(4):e0122893. doi: 10.1371/journal.pone.0122893 (PMC4398417; doi:10.1371/journal.pone.0122893)
Supplement: S2 Dataset — (XLSX) [file pone.0122893.s002.xlsx]

## Sheet: Sheet1
	T-AOC	SOD	NO	MDA
control	2.59	103.233	457.692	3.40426
	2.09667	111.39	446.154	2.2695
	2.09667	100.174	403.846	2.55319
	2.96	113.938	380.769	2.55319
	2.46667	92.0174	519.231	3.68794
	2.85	119.546	534.615	2.97872
	2.51	106.716	457.051	2.9078
	0.333683	9.2159	55.7545	0.503163
diquat	2.08333	103.743	123.077	4.25532
	2.22	113.429	250	5.67376
	2.59	112.919	150	2.97872
	2.22	111.39	619.231	4.11348
	1.83667	125.154	350	4.96454
	1.74	113.429	376.923	4.8227
	2.115	113.344	311.538	4.46809
	0.278918	6.26731	166.247	0.838161
glu	3.20667	115.468	280.769	4.11348
	2.72667	120.566	173.077	3.17163
	2.09667	112.919	415.385	3.5461
	2.46667	131.271	500	3.82979
	2.83667	128.213	430.769	3.40426
	4.31667	126.174	207.692	4.68085
	2.94167	122.435	334.615	3.79102
	0.70211	6.6837	121.261	0.498413
asp	2.46667	120.056	188.462	4.53901
	2.34333	118.017	315.385	3.40426
	1.60333	113.429	184.615	4.68085
	2.46667	105.272	853.846	3.68794
	2.96	113.938	319.231	3.40426
	5.92	99.1545	550	4.53901
	2.96	111.644	401.923	4.04255
	1.38258	7.26193	235.682	0.553918
