# Supplementary material for: Effects of Dietary Supplementation with Glutamate and Aspartate on Diquat-Induced Oxidative Stress in Piglets
Source: PLoS One. 2015 Apr 15;10(4):e0122893. doi: 10.1371/journal.pone.0122893 (PMC4398417; doi:10.1371/journal.pone.0122893)
Supplement: S3 Dataset — (XLSX) [file pone.0122893.s003.xlsx]

## Sheet: Sheet1
								Serum amino acids profiles
	ileam			jejunum				Asp	Thr	Ser	Glu	Gly	Ala	Cys	Val	Met	Ile	Leu	Tyr	Phe	Lys	NH3	His	Arg	Pro
	villus height	Crypt depth	H/V	villus height	Crypt depth	H/V
control	349.6	180.4	1.93792	437.5	201.3	2.17337		127.75	795.725	274.75	725.55	1653.92	923.3	26.95	151.2	70.175	89.075	198.1	63	137.2	419.475	871.15	74.025	172.2	362.25
	391.4	186	2.1043	362.6	131.5	2.75741		106.925	842.1	252	835.8	1673.7	1040.03	35.875	147.7	55.475	77.525	175	42.35	119.525	369.95	763	79.45	131.6	312.025
	500.4	213.2	2.34709	365	158.1	2.30867		119.175	797.125	254.8	865.2	1520.4	902.3	33.6	143.675	55.3	82.425	188.475	42.175	125.475	343	779.8	81.55	181.825	313.775
	316.2	125.9	2.51152	302.5	160.5	1.88474		166.425	967.75	302.4	690.025	1418.2	863.975	45.675	285.775	117.775	133.35	246.225	108.15	155.05	717.325	779.8	149.1	224.525	438.2
	431.8	263.2	1.64058	420.5	216.3	1.94406		175.175	759.5	211.225	640.85	1267.35	818.3	40.25	225.75	77.35	114.625	252.7	70.175	155.575	540.75	810.425	105.35	251.65	351.925
	346.6	118.5	2.92489	426.8	206.3	2.06883		109.375	891.8	298.725	573.3	1759.45	928.725	29.75	169.05	77.35	107.975	224.7	61.075	132.3	447.3	679.875	66.15	175.7	381.675
	389.333	181.2	2.24438	385.817	179	2.18951		134.138	842.333	265.65	721.788	1548.84	912.771	35.35	187.192	75.5708	100.829	214.2	64.4875	137.521	472.967	780.675	92.6042	189.583	359.975
	61.7749	49.6002	0.412943	47.3775	30.7386	0.29002		26.9102	69.8258	31.0737	102.623	167.383	68.2818	6.26995	52.0948	20.9419	19.6594	29.0853	22.138	13.7206	126.049	57.075	27.9716	38.7091	42.9993
diquat	375.1	221.7	1.69193	295.1	162.6	1.81488		93.625	383.775	179.025	686.35	1261.05	1009.58	50.925	212.975	42.175	103.425	232.75	40.425	110.95	378.7	742.35	84.7	178.85	356.475
	467.2	255.5	1.82857	500	259.7	1.9253		46.55	114.625	116.025	476.875	422.45	533.225	28.35	289.8	21	156.45	214.2	27.65	175.525	175.175	732.375	53.025	143.675	135.625
	346.1	127.3	2.71877	413.9	212.9	1.94411		144.725	637.875	185.5	676.025	1169.88	826.35	48.125	199.85	56.35	100.45	289.1	59.15	142.625	478.1	811.825	98.7	250.25	337.05
	439.8	139.6	3.15043	392.5	150.6	2.60624		101.85	398.3	187.775	727.825	1298.85	1030.4	53.2	221.375	45.15	109.55	243.6	44.625	114.975	394.45	769.3	87.15	187.425	367.325
	409.3	218.7	1.87151	427.5	179.4	2.38294		133	717.85	214.2	751.45	1282.75	1158.67	50.75	182.175	73.325	102.375	238.875	56.35	121.625	508.9	843.675	81.725	227.15	401.1
	312.3	151.7	2.05867	386.3	170.4	2.26702		150.15	687.575	248.85	771.225	1428.17	1064.88	52.675	182.525	69.125	106.575	250.425	59.325	137.025	296.8	926.1	93.8	185.675	397.6
	391.633	185.75	2.21998	402.55	189.267	2.15675		111.65	490	188.562	681.625	1143.86	937.183	47.3375	214.783	51.1875	113.138	244.825	47.9208	133.787	372.021	804.271	83.1833	195.504	332.529
	53.2022	48.2162	0.531354	60.7706	36.9209	0.283145		35.8027	213.47	40.1134	97.4802	331.409	206.058	8.64599	36.5174	17.642	19.5919	22.7751	11.5842	21.8097	111.761	66.6812	14.624	34.4579	90.8405
glu	482.6	261.6	1.8448	319.1	148.4	2.15027		115.5	381.325	144.025	977.55	755.475	951.65	57.05	191.625	39.9	99.575	193.025	35.35	121.625	197.75	792.575	64.05	127.4	291.55
	453.1	197.4	2.29534	490.2	208.2	2.35447		103.775	719.25	238.35	635.425	1676.85	1030.58	68.425	149.8	61.25	82.6	189.875	54.775	117.95	279.125	797.475	86.275	163.975	443.625
	338.8	92.8	3.65086	355.4	213.5	1.66464		136.15	666.225	241.15	980.175	1282.75	1315.83	59.5	179.9	73.85	113.925	264.425	54.95	140.35	409.325	823.375	112.525	209.475	390.425
	319.5	108.5	2.9447	371.2	226.3	1.6403		197.225	669.725	248.85	1119.3	1218.88	1015.52	50.575	343	76.125	134.925	293.3	60.375	150.325	497.7	851.725	124.775	231.875	375.2
	296	130.6	2.26646	376.7	177.6	2.12106		163.8	788.375	199.85	791.875	987.875	1092.88	41.825	233.625	78.05	117.425	286.475	69.825	146.125	458.5	877.275	138.775	257.6	389.55
	335.7	183.5	1.82943	367.3	130.2	2.82104		180.075	728.35	289.8	729.05	1799.35	1550.67	67.9	255.15	126.175	126.875	342.475	77.35	152.775	552.475	1028.3	132.65	229.075	565.425
	370.95	162.4	2.47193	379.983	184.033	2.1253		149.421	658.875	227.004	872.229	1286.86	1159.52	57.5458	225.517	75.8917	112.554	261.596	58.7708	138.192	399.146	861.788	109.842	203.233	409.296
	70.4215	58.1255	0.644579	52.7694	35.2324	0.405104		33.7687	130.67	45.4098	166.744	363.121	209.144	9.35741	62.8606	25.9714	17.3054	54.8018	13.2228	13.6117	123.703	80.0724	26.5827	44.2996	82.9934
asp	292.3	126	2.31984	337.7	169	1.99822		127.05	464.275	205.275	576.275	913.15	550.9	59.5	369.25	52.15	162.225	287	54.95	143.85	385.35	823.55	98	224	272.65
	360.5	159.2	2.26445	409.2	162.9	2.51197		110.6	203.525	123.025	686.525	610.575	664.3	43.925	188.475	40.95	132.65	198.275	50.225	141.05	300.125	770.175	62.3	7.7	223.3
	313.6	107.7	2.91179	361.8	202.6	1.78578		119.875	555.275	207.375	670.775	1187.03	942.9	29.575	213.15	54.775	94.675	257.95	46.9	156.45	461.65	906.85	128.8	264.075	332.5
	334	173.6	1.92396	415.8	186.7	2.2271		70	250.25	160.825	693.175	946.75	639.45	33.6	219.8	47.6	84.175	187.95	26.25	104.125	280.525	660.275	104.3	180.95	245.525
	366.1	169.5	2.15988	353.3	172.9	2.04338		168.175	805.35	190.225	854.525	1166.9	1517.42	65.45	171.325	56	95.025	233.1	35	127.575	413.875	826	106.05	218.75	450.1
	357.2	149.2	2.3941	246.1	145.1	1.69607		97.825	565.25	160.825	764.225	939.75	929.95	63.525	258.825	53.2	113.225	225.75	52.15	117.775	392.7	727.125	107.275	233.1	314.475
	337.283	147.533	2.329	353.983	173.2	2.04376		115.588	473.987	174.592	707.583	960.692	874.154	49.2625	236.804	50.7792	113.663	231.671	44.2458	131.804	372.371	785.663	101.121	188.096	306.425
	26.9607	23.6336	0.30022	56.0293	18.0741	0.271523		29.8156	203.323	29.7175	85.6815	191.147	322.814	14.3275	65.1904	5.12645	26.7595	33.7041	10.2403	17.4109	63.1535	78.6739	19.8125	84.282	74.3265
