# Supplementary material for: Effects of Dietary Supplementation with Glutamate and Aspartate on Diquat-Induced Oxidative Stress in Piglets
Source: PLoS One. 2015 Apr 15;10(4):e0122893. doi: 10.1371/journal.pone.0122893 (PMC4398417; doi:10.1371/journal.pone.0122893)
Supplement: S4 Dataset — (XLSX) [file pone.0122893.s004.xlsx]

## Sheet: Sheet1
	jejunum			ileam
control	SLC1A1	SLC7A1	NAAT	SLC1A1	NAAT	ASTC1
	0.691505	0.937313	0.726029	0.733091	1.87642	1.59035
	0.807596	0.844466	1.13175	0.593916	1.37129	0.640691
	1.1184	1.37633	1.36167	1.59568	1.61919	1.11092
	1.2013	0.548221	0.864627	2.51296	0.454999	0.994738
	0.727723	0.963479	1.03301	0.660128	0.382841	0.932965
diquat	0.393356	0.38562	0.479312	0.69021	0.564908	0.285377
	1.11753	1.12361	0.871004	0.546638	0.75775	0.858545
	1.21649	1.57979	0.690743	2.23695	1.31107	1.83538
	2.3006	0.902269	1.30317	1.30045	1.81731	1.50355
	1.35145	1.13355	0.622455	1.53821	1.01783	1.48328
	1.8279	1.70928	0.677651	1.26222	1.1555	1.15659
glu	0.412512	0.305741	0.234659	0.502418	0.459014	0.399751
	2.24257	1.9836	2.05518	1.4053	0.732471	1.26562
	1.17083	1.40573	1.53798	0.925696	2.29619	0.646981
	0.891613	1.32299	1.2583	2.40108	1.37781	1.14635
	1.75974	1.35653	1.35261	1.28138	1.96907	0.720367
	1.63837	2.76176	1.10861	0.88142	1.01078	0.76082
asp	0.498235	0.51552	0.424798	0.538924	0.537938	0.24207
	1.4273	1.05944	1.50395	1.09983	0.355339	0.338557
	2.31038	1.29261	1.34813	2.30044	1.25961	0.657869
	1.47525	1.82157	0.794298	1.51493	1.17128	0.469029
	1.59714	0.969702	0.587365	1.1992	1.04893	0.336331
		0.508054	0.513148	0.839135	0.730654	0.509634
